# Supplementary material for: Pharmacological Evaluation of Polygoni Multiflori Radix Praeparata Extract: Inhibition of PANoptosis in Alleviating Premature Ovarian Insufficiency
Source: Curr Issues Mol Biol. 2025 Jul 19;47(7):569. doi: 10.3390/cimb47070569 (PMC12293730; doi:10.3390/cimb47070569)
Supplement: Supplementary file 1 [file cimb-47-00569-s001.zip]

Archive with 1 entries (1 files):
- Table S1. Component analysis of PMRP.xls
