# Supplementary material for: Pharmacological Evaluation of Polygoni Multiflori Radix Praeparata Extract: Inhibition of PANoptosis in Alleviating Premature Ovarian Insufficiency
Source: Curr Issues Mol Biol. 2025 Jul 19;47(7):569. doi: 10.3390/cimb47070569 (PMC12293730; doi:10.3390/cimb47070569)
Supplement: Supplementary file 1 [file cimb-47-00569-s001.zip › Table S1. Component analysis of PMRP.xls]

## Sheet: sheet 1
Supplementary Table 1. Component analysis of PMRP
Ranking	Compound	Molecular formula	CID number	mzCloud Best Match	ppm	Classification
1	3-Hydroxy-2-methylpyridine	C6H7NO	70719	100	-1.41	Pyridine derivatives
2	Emodin	C15H10O5	3220	99.9	-0.79	Anthraquinones
3	N,N'-Dicyclohexylurea	C13H24N2O	19906651	99.4	-2.2	Urea derivatives
4	Caprolactam	C6H11NO	7768	99.2	-0.74	Lactams
5	4-Hydroxybenzaldehyde	C7H6O2	126	98.7	-1.3	Phenolic aldehydes
6	cis-Resveratrol	C14H12O3	1548910	98.4	-1.16	Stilbenoids
7	3-ethyl-4-hydroxy-1-methyl-1,2-dihydroquinolin-2-one	C12H13NO2	54687876	98.1	-0.54	Quinoline alkaloids
8	Biochanin A	C16H12O5	5280373	97.3	-0.86	Isoflavones
9	D-(+)-Pipecolinic acid	C6H11NO2	736316	97	-2.86	Amino acid derivatives
10	D-(+)-Pyroglutamic Acid	C5H7NO3	499	96.9	-2.35	Amino acid derivatives
11	4-Indolecarbaldehyde	C9H7NO	333703	96.1	-3.68	Indole derivatives
12	Nicotinic acid	C6H5NO2	938	95.8	-1.77	Pyridine alkaloids
13	trans-3-Indoleacrylic acid	C11H9NO2	5375048	94.1	-2.99	Indole derivatives
14	Phenacetin	C10H13NO2	4754	94.1	-1.61	Analgesics (arylacetamide)
15	DL-Arginine	C6H14N4O2	232	94	-2.27	Amino acids
16	3-Acetylpyridine	C7H7NO	9589	93.9	-0.69	Pyridine derivatives
17	4-Ethoxy ethylbenzoate	C11H14O3	90232	91.3	-0.95	Esters
18	4-Aminobenzoic acid	C7H7NO2	978	90.3	-2.03	Vitamin B precursors
19	3-Methyl-6-oxo-1-phenyl-4-(3-pyridinyl)-6,7-dihydro-1H-pyrazolo[3,4-b]pyridine-5-carbonitrile	C19H13N5O	135448378	90.2	-3.49	Fused heterocyclic compounds
20	Benzoic acid	C7H6O2	243	99.7	-3.68	Aromatic carboxylic acids
21	4-Oxoproline	C5H7NO3	107541	99.5	-3.12	Amino acid derivatives
22	Citraconic acid	C5H6O4	643798	99.1	-2.53	Dicarboxylic acids
23	Methylsuccinic acid	C5H8O4	10349	99	-2.34	Dicarboxylic acids
24	Citric acid	C6H8O7	311	98.7	0.61	Tricarboxylic acids
25	Gallic acid	C7H6O5	370	98.7	-1.25	Polyphenolic acids
26	Azelaic acid	C9H16O4	2266	98.6	0.43	Dicarboxylic acids
27	2,5-Dihydroxybenzaldehyde	C7H6O3	70949	98.5	-2.42	Phenolic aldehydes
28	Protocatechuic acid	C7H6O4	72	97.6	-0.84	Phenolic acids
29	Pyrogallol	C6H6O3	1057	97.3	-3.76	Polyphenols
30	Rubiadin	C15H10O4	124062	97.2	3.39	Anthraquinones
31	Resorcinol monoacetate	C8H8O3	5055	96.6	-1.14	Phenolic esters
32	Genistein	C15H10O5	5280961	95.7	1.62	Isoflavones
33	Gentisic acid	C7H6O4	3469	93.5	-1.42	Phenolic acids
34	Luteolin	C15H10O6	5280445	91.8	3.5	Flavones
35	2-(Acetylamino)hexanoic acid	C8H15NO3	306142	91.1	-0.25	Amino acid derivatives
36	Glycitein	C16H12O5	5317750	93.4	3.16	Isoflavones
37	3-Aminosalicylic acid	C7H7NO3	68443	92.8	-1.39	Phenolic acids
38	Homogentisic acid	C8H8O4	780	91.8	-0.65	Phenolic acids
